# Supplementary material for: Phosphoproteome Microarray Analysis of Extracellular Particles as a Tool to Explore Novel Biomarker Candidates for Alzheimer’s Disease
Source: Int J Mol Sci. 2024 Jan 27;25(3):1584. doi: 10.3390/ijms25031584 (PMC10855802; doi:10.3390/ijms25031584)
Supplement: Supplementary file 1 [file ijms-25-01584-s001.zip]

Archive with 1 entries (1 files):
- ijms-2776393-supplementary.pdf
